# Supplementary material for: A Natural Low Phytic Acid Finger Millet Accession Significantly Improves Iron Bioavailability in Indian Women
Source: Front Nutr. 2022 Mar 24;8:791392. doi: 10.3389/fnut.2021.791392 (PMC8988890; doi:10.3389/fnut.2021.791392)
Supplement: Supplementary file 1 [file Data_Sheet_1.XLSX]

## Sheet: GPA_2015
Grain phytic acid (GPA) content 623 finger millet accessions during production season 2015
	grain phytic acid (mg/100g)
Accession No.	R1	R2	R3	Mean
GE 1	887.5	862.65	844.9	865.017
GE 4	671.572	647.174	689.871	669.539
GE 8	820.864	803.173	797.276	807.104
GE 10	860.287	823.179	835.549	839.672
GE 11	749.05	756.15	738.4	747.867
GE 12	674.747	674.747	693.301	680.932
GE 30	709.386	721.67	715.528	715.528
GE 47	727.562	715.018	708.746	717.108
GE 50	626	634	629	629.667
GE 58	620.365	632.159	638.056	630.194
GE 67	708.746	696.201	683.657	696.201
GE 69	709.386	703.244	733.953	715.528
GE 70	674.747	643.824	662.378	660.316
GE 86	809.4	822.27	816.5	816.057
GE 89	803.173	803.173	791.379	799.241
GE 91	781	798.75	816.5	798.75
GE 99	724.225	705.671	711.855	713.917
GE 102	752.379	758.521	752.379	754.426
GE 104	691.13	661.645	691.13	681.301
GE 106	520.116	514.219	514.219	516.185
GE 113	850.649	887.5	850.649	862.933
GE 116	767.517	761.333	724.225	751.025
GE 123	773.702	755.148	742.779	757.21
GE 125	771.466	777.739	765.194	771.466
GE 127	720.369	744.768	744.768	736.635
GE 128	667.4	639	649.65	652.017
GE 129	783.088	764.663	770.804	772.852
GE 144	549.579	567.878	567.878	561.778
GE 145	761.333	736.594	767.517	755.148
GE 149	789.23	783.088	813.798	795.372
GE 156	709.386	703.244	697.102	703.244
GE 162	718.04	730.409	711.855	720.102
GE 199	658.569	639.753	652.297	650.206
GE 202	525.18	531.28	567.878	541.446
GE 208	488.582	494.682	482.483	488.582
GE 215	715.018	727.562	733.834	725.471
GE 218	720.615	732.409	691.13	714.718
GE 222	715.018	733.834	727.562	725.471
GE 224	810.81	829.364	841.733	827.303
GE 225	568	550.25	578.65	565.633
GE 255	733.953	733.953	721.67	729.859
GE 258	755.148	773.702	761.333	763.394
GE 267	813.798	807.656	813.798	811.75
GE 274	732.409	726.512	761.894	740.271
GE 278	690.96	684.818	678.676	684.818
GE 288	748.963	724.225	742.779	738.656
GE 290	627.208	633.481	627.208	629.299
GE 292	736.594	699.486	718.04	718.04
GE 314	720.615	726.512	702.924	716.683
GE 315	634.974	647.174	622.775	634.974
GE 320	711.855	680.932	705.671	699.486
GE 325	860.287	835.549	835.549	843.795
GE 337	742.779	736.594	761.333	746.902
GE 356	838.365	856.791	838.365	844.507
GE 358	885.026	891.211	891.211	889.149
GE 361	702.9	670.95	688.7	687.517
GE 384	649.85	620.365	673.439	647.885
GE 388	525.18	506.881	494.682	508.915
GE 393	643.953	620.365	643.953	636.091
GE 400	810.81	755.148	773.702	779.887
GE 404	660.3	649.65	663.85	657.933
GE 422	758.521	752.379	770.804	760.568
GE 436	567.878	531.28	586.177	561.778
GE 468	631.9	639	624.8	631.9
GE 469	885.026	891.211	841.733	872.657
GE 482	802.827	777.739	752.65	777.739
GE 483	679.336	667.542	649.85	665.576
GE 489	695.8	676.532	658.603	676.978
GE 492	649.85	632.159	643.953	641.988
GE 496	551.943	570.76	577.032	566.578
GE 506	635.429	619.675	630.178	628.427
GE 515	690.96	672.535	672.535	678.676
GE 532	847.918	847.918	841.733	845.857
GE 535	661.645	655.748	661.645	659.679
GE 554	903.422	873.937	879.834	885.731
GE 568	577.663	577.663	561.908	572.411
GE 587	537.38	519.081	525.18	527.214
GE 591	840.459	834.187	827.915	834.187
GE 595	598.376	598.376	598.376	598.376
GE 597	568	553.8	525.4	549.067
GE 608	692.25	688.7	670.95	683.967
GE 616	884.364	865.548	846.731	865.548
GE 619	853.004	871.82	846.731	857.185
GE 636	790.283	796.555	777.739	788.192
GE 639	748.963	755.148	755.148	753.087
GE 665	705.671	786.071	718.04	736.594
GE 666	779.887	786.071	804.625	790.195
GE 667	884.364	871.82	853.004	869.729
GE 669	681.6	699.35	692.25	691.067
GE 674	803.173	797.276	767.791	789.413
GE 702	816.995	835.549	835.549	829.364
GE 719	755.148	767.517	804.625	775.764
GE 724	804.625	860.287	810.81	825.241
GE 730	677.672	634.974	647.174	653.273
GE 731	761.333	730.409	748.963	746.902
GE 736	755.148	767.517	755.148	759.271
GE 751	634.108	671.74	646.652	650.833
GE 754	792.256	810.81	804.625	802.564
GE 763	804.585	780.017	786.159	790.254
GE 772	709.386	697.102	733.953	713.48
GE 774	639	635.45	670.95	648.467
GE 778	738.668	744.768	732.569	738.668
GE 794	846.731	840.459	846.731	844.641
GE 805	598.376	555.679	586.177	580.077
GE 808	568	585.75	602.747	585.499
GE 811	750.868	793.565	781.366	775.266
GE 818	802.827	796.555	791.65	797.011
GE 824	705.671	711.855	699.486	705.671
GE 828	730.409	718.04	736.594	728.348
GE 832	714.27	714.27	744.768	724.436
GE 834	740.213	727.624	733.918	733.918
GE 837	714	704	729	715.667
GE 838	780	770	772	774
GE 844	693.301	718.04	736.594	715.979
GE 845	585.75	565.115	558.843	569.903
GE 877	821.643	821.643	784.011	809.099
GE 902	915.949	872.657	872.657	887.088
GE 909	504.142	488.388	498.891	497.14
GE 916	592.277	598.376	561.778	584.144
GE 917	827.915	815.371	853.004	832.097
GE 926	802.827	796.555	795.2	798.194
GE 942	744.768	756.967	787.466	763.067
GE 954	771.466	784.011	765.194	773.557
GE 962	912.067	881.358	881.358	891.595
GE 966	641.074	622.775	586.177	616.675
GE 986	647.967	654.109	678.676	660.251
GE 987	875.216	850.649	862.933	862.933
GE 995	781	745.5	781	769.167
GE 996	759.7	781	770.35	770.35
GE 997	827.915	834.187	827.915	830.006
GE 1003	827.915	853.004	840.459	840.459
GE 1004	834.187	865.548	853.004	850.913
GE 1012	846.731	840.459	853.004	846.731
GE 1013	733.834	727.562	721.29	727.562
GE 1014	835.549	860.287	847.918	847.918
GE 1020	555.679	555.679	567.878	559.745
GE 1026	543.479	500.782	507.65	517.304
GE 1033	585.75	589.3	603.5	592.85
GE 1034	758.922	746.378	765.194	756.832
GE 1035	850.649	813.798	832.223	832.223
GE 1044	549.579	555.679	573.978	559.745
GE 1045	866.472	866.472	798.441	843.795
GE 1050	708.821	691.13	708.821	702.924
GE 1052	659.373	598.376	598.376	618.708
GE 1059	720.65	702.9	692.25	705.267
GE 1064	897.395	847.918	866.472	870.595
GE 1071	814.967	803.173	791.379	803.173
GE 1074	664.841	671.113	633.481	656.478
GE 1076	807.656	795.372	807.656	803.561
GE 1077	687.117	680.932	643.824	670.624
GE 1080	693.301	656.193	668.563	672.686
GE 1090	646.1	610.6	621.25	625.983
GE 1093	681.6	695.8	717.1	698.167
GE 1102	755.148	767.517	736.594	753.087
GE 1104	656.435	682.692	666.938	668.688
GE 1126	752.65	746.378	733.834	744.287
GE 1128	767.517	736.594	748.963	751.025
GE 1130	819.939	819.939	813.798	817.892
GE 1137	844.507	826.081	838.365	836.318
GE 1146	579.086	549.601	579.086	569.258
GE 1160	871	870	868	869.667
GE 1163	727.562	733.834	752.65	738.015
GE 1172	873.3	852	816.5	847.267
GE 1182	846.731	809.099	827.915	827.915
GE 1193	752	760	785	765.667
GE 1200	827.915	819.939	834.187	827.347
GE 1219	767.734	755.45	773.875	765.686
GE 1234	799.665	817.964	842.363	819.997
GE 1235	827.15	816.5	834.25	825.967
GE 1240	859.276	853.004	821.643	844.641
GE 1247	835.294	878.287	890.571	868.051
GE 1260	765.194	771.466	790.283	775.648
GE 1267	846.731	859.276	840.459	848.822
GE 1274	702.924	697.027	714.718	704.889
GE 1279	841.733	810.81	847.918	833.487
GE 1280	865.548	840.459	846.731	850.913
GE 1282	740.095	764.663	770.804	758.521
GE 1286	638.754	657.18	694.031	663.322
GE 1287	644.896	644.896	632.612	640.802
GE 1298	821.643	790.283	809.099	807.008
GE 1300	665.473	702.07	726.469	698.004
GE 1309	550.25	560.9	568	559.717
GE 1316	896.908	909.452	878.092	894.817
GE 1318	624.8	635.45	646.1	635.45
GE 1322	765.194	771.466	790.283	775.648
GE 1324	841.733	854.103	835.549	843.795
GE 1332	683.771	689.871	641.074	671.572
GE 1338	616.675	647.174	616.675	626.841
GE 1352	555.679	561.778	512.981	543.479
GE 1354	790.283	815.371	827.915	811.19
GE 1356	680.932	736.594	742.779	720.102
GE 1360	592.277	598.376	586.177	592.277
GE 1366	807.656	813.798	801.514	807.656
GE 1376	819.939	801.514	807.656	809.703
GE 1377	847.918	810.81	748.963	802.564
GE 1380	750.1	732.409	726.512	736.34
GE 1381	798.441	786.071	792.256	792.256
GE 1399	708.746	702.473	702.473	704.564
GE 1414	616.675	610.576	622.775	616.675
GE 1417	589.576	583.304	608.392	593.757
GE 1422	677.385	671.113	658.569	669.022
GE 1423	677.385	677.385	708.746	687.839
GE 1424	661.686	666.938	677.441	668.688
GE 1437	560.9	575.1	571.55	569.183
GE 1443	792.256	816.995	792.256	800.502
GE 1448	750.868	738.668	750.868	746.801
GE 1462	953.057	878.841	915.949	915.949
GE 1465	859.276	896.908	890.636	882.273
GE 1483	758.922	752.6	773.9	761.807
GE 1486	727.562	702.473	715.018	715.018
GE 1488	758.922	746.378	777.739	761.013
GE 1495	720.615	726.512	697.027	714.718
GE 1531	784.011	771.466	752.65	769.376
GE 1537	792.256	804.625	798.441	798.441
GE 1538	790.283	771.466	777.739	779.829
GE 1546	721.67	727.811	715.528	721.67
GE 1557	752.379	727.811	752.379	744.19
GE 1559	727.562	708.746	696.201	710.836
GE 1568	798.441	804.625	792.256	798.441
GE 1577	690.96	697.102	703.244	697.102
GE 1596	661.645	679.336	685.233	675.404
GE 1606	804.625	810.81	810.81	808.749
GE 1621	770.804	770.804	776.946	772.852
GE 1634	752.379	727.811	752.379	744.19
GE 1640	614.15	624.8	635.45	624.8
GE 1641	777.739	752.65	765.194	765.194
GE 1657	634.974	683.771	671.572	663.439
GE 1662	692.25	724.343	685.15	700.581
GE 1664	850.649	832.223	850.649	844.507
GE 1673	915.724	909.452	921.996	915.724
GE 1681	804.625	786.071	804.625	798.441
GE 1683	885.026	909.765	928.319	907.703
GE 1684	711.855	680.932	705.671	699.486
GE 1692	758.922	796.555	777.739	777.739
GE 1694	776.946	801.514	776.946	785.136
GE 1736	796.555	815.371	784.011	798.645
GE 1743	887.5	869.074	856.791	871.122
GE 1746	714.27	708.17	726.469	716.303
GE 1771	796.555	771.466	784.011	784.011
GE 1779	761.894	726.512	732.409	740.271
GE 1787	614.423	609.172	577.663	600.419
GE 1789	732.409	750.1	761.894	748.134
GE 1799	795.2	807.656	813.798	805.551
GE 1802	685.233	673.439	667.542	675.404
GE 1815	777.739	784.011	802.827	788.192
GE 1829	755.997	761.894	767.791	761.894
GE 1831	683.657	677.385	664.841	675.294
GE 1834	795.2	807.656	813.798	805.551
GE 1853	664.841	683.657	652.297	666.932
GE 1855	628.875	647.174	592.277	622.775
GE 1857	815.371	802.827	809.099	809.099
GE 1871	853.004	846.731	865.548	855.094
GE 1873	832.223	838.365	813.798	828.129
GE 1893	866.472	860.287	854.103	860.287
GE 1899	773.688	785.482	761.894	773.688
GE 1911	881.358	862.933	893.642	879.311
GE 1914	738.4	745.5	727.75	737.217
GE 1915	699.486	680.932	705.671	695.363
GE 1936	781	770.35	777.45	776.267
GE 1944	835.549	816.995	792.256	814.933
GE 1956	764.663	752.379	746.237	754.426
GE 1964	680.932	687.117	656.193	674.747
GE 2002	702.473	721.29	702.473	708.746
GE 2027	835.549	885.026	928.319	882.965
GE 2037	832.223	813.798	801.514	815.845
GE 2046	797.276	814.967	814.967	809.07
GE 2056	750.1	755.997	755.997	754.031
GE 2063	744.203	732.409	714.718	730.443
GE 2069	809.099	815.371	802.3	808.923
GE 2073	809.099	815.371	809.099	811.19
GE 2075	859.276	827.915	853.004	846.731
GE 2078	738.306	755.997	732.409	742.237
GE 2084	677.385	664.841	683.657	675.294
GE 2127	727.562	746.378	740.106	738.015
GE 2136	603.5	614.15	624.8	614.15
GE 2147	783.088	783.088	777.45	781.209
GE 2154	695.8	702.9	717.1	705.267
GE 2162	773.688	767.791	779.585	773.688
GE 2170	720.615	750.1	738.306	736.34
GE 2215	705.671	705.671	687.117	699.486
GE 2216	850.649	856.791	844.507	850.649
GE 2219	785.482	814.967	803.173	801.207
GE 2222	784.011	809.099	809.099	800.736
GE 2236	896.908	884.364	915.724	898.999
GE 2238	835.549	878.841	866.472	860.287
GE 2244	946.873	959.242	940.688	948.934
GE 2246	752.65	746.378	733.834	744.287
GE 2255	844.507	832.223	838.365	838.365
GE 2262	696.201	727.562	702.473	708.746
GE 2268	826.081	813.798	807.656	815.845
GE 2272	809.07	838.555	797.276	814.967
GE 2275	887.5	869.074	856.791	871.122
GE 2329	763.067	756.967	769.167	763.067
GE 2340	697.027	714.718	679.336	697.027
GE 2347	789.23	770.804	776.946	778.994
GE 2358	649.65	635.45	610.6	631.9
GE 2370	727.811	770.804	733.953	744.19
GE 2383	519.896	504.142	519.896	514.645
GE 2398	838.555	850.349	868.04	852.315
GE 2403	738.306	738.306	726.512	734.374
GE 2412	733.953	746.237	703.244	727.811
GE 2414	709.386	727.811	697.102	711.433
GE 2417	699.486	724.225	736.594	720.102
GE 2421	646.025	658.569	683.657	662.75
GE 2439	715.018	708.746	733.834	719.199
GE 2447	708.746	702.473	727.562	712.927
GE 2453	637.639	588.162	581.977	602.593
GE 2461	841.733	866.472	872.657	860.287
GE 2465	551.405	535.651	535.651	540.902
GE 2471	691.13	685.233	661.645	679.336
GE 2474	602.674	573.189	614.468	596.777
GE 2477	807.656	826.081	819.939	817.892
GE 2486	783.088	758.521	795.372	778.994
GE 2509	965.427	940.688	946.873	950.996
GE 2547	821.643	815.371	846.731	827.915
GE 2572	755.148	761.333	779.887	765.456
GE 2619	846.731	821.643	840.459	836.278
GE 2624	752.379	740.095	727.811	740.095
GE 2628	770.804	764.663	789.23	774.899
GE 2634	677.385	633.481	658.569	656.478
GE 2644	912.067	887.5	905.926	901.831
GE 2645	758.922	752.65	727.562	746.378
GE 2650	809.099	790.283	809.099	802.827
GE 2664	850.649	807.656	813.798	824.034
GE 2666	540.902	546.154	551.405	546.154
GE 2672	720.615	691.13	714.718	708.821
GE 2674	745.5	777.45	788.1	770.35
GE 2679	770.804	752.379	776.946	766.71
GE 2685	779.887	767.517	742.779	763.394
GE 2693	790.283	790.283	784.011	788.192
GE 2695	683.657	696.201	708.746	696.201
GE 2707	740.095	721.67	733.953	731.906
GE 2735	666.393	672.535	684.818	674.582
GE 2737	767.791	791.379	755.997	771.722
GE 2740	767.791	744.203	750.1	754.031
GE 2760	878.841	897.395	872.657	882.965
GE 2770	649.85	649.85	649.85	649.85
GE 2807	697.102	690.96	715.528	701.197
GE 2811	585.75	589.3	596.4	590.483
GE 2816	813.798	832.223	844.507	830.176
GE 2817	761.333	748.963	792.256	767.517
GE 2819	733.953	733.953	727.811	731.906
GE 2842	771.466	746.378	758.922	758.922
GE 2858	691.13	661.645	667.542	673.439
GE 2866	746.237	740.095	733.953	740.095
GE 2869	796.555	765.194	777.739	779.829
GE 2873	856.791	887.5	875.216	873.169
GE 2877	802.827	784.011	815.371	800.736
GE 2882	732.409	697.027	720.615	716.683
GE 2888	801.514	819.939	783.088	801.514
GE 2911	714.718	697.027	732.409	714.718
GE 2912	884.364	871.82	878.092	878.092
GE 2922	761.894	773.688	726.512	754.031
GE 2923	720.369	732.569	702.07	718.336
GE 2931	912	888	893	897.667
GE 2940	815.371	815.371	796.555	809.099
GE 2941	887.5	905.926	899.784	897.736
GE 2948	730.409	761.333	755.148	748.963
GE 2963	821.643	784.011	802.827	802.827
GE 2992	792.256	730.409	773.702	765.456
GE 2999	710	702.9	710	707.633
GE 3000	791.379	814.967	832.658	813.001
GE 3003	643.824	631.455	581.977	619.085
GE 3015	829.364	841.733	767.517	812.872
GE 3019	732.409	708.821	697.027	712.752
GE 3067	752.379	733.953	752.379	746.237
GE 3069	838.365	826.081	826.081	830.176
GE 3090	776.946	807.656	789.23	791.277
GE 3091	758.922	758.922	777.739	765.194
GE 3093	821.643	815.371	815.371	817.462
GE 3094	781	763.25	759.7	767.983
GE 3096	726.512	720.615	738.306	728.477
GE 3099	750.1	755.997	726.512	744.203
GE 3101	824.064	811.864	799.665	811.864
GE 3112	662.378	656.193	637.639	652.07
GE 3138	893.642	899.784	850.649	881.358
GE 3140	798.75	809.4	812.95	807.033
GE 3144	750.1	755.997	724.2	743.432
GE 3147	706.45	702.9	710	706.45
GE 3149	832.223	869.074	844.507	848.601
GE 3179	881.358	899.784	912.067	897.736
GE 3196	905.926	912.067	881.358	899.784
GE 3197	620.365	626.262	602.674	616.434
GE 3200	853.004	846.731	834.187	844.641
GE 3218	752.65	752.65	777.739	761.013
GE 3219	866.472	872.657	878.841	872.657
GE 3225	770.804	807.656	801.514	793.325
GE 3235	606.716	588.162	600.531	598.47
GE 3248	581.977	588.162	588.162	586.1
GE 3265	750.1	755.997	738.4	748.165
GE 3266	896.908	871.82	896.908	888.545
GE 3275	697.102	715.528	721.67	711.433
GE 3294	585.75	603.5	585.75	591.667
GE 3303	654.109	672.535	672.535	666.393
GE 3314	755.997	750.1	738.306	748.134
GE 3315	724.74	730.882	700.173	718.599
GE 3321	612.901	606.716	612.901	610.839
GE 3322	711.855	736.594	736.594	728.348
GE 3353	834.25	812.95	798.75	815.317
GE 3363	703.698	719.453	740.459	721.203
GE 3369	608.392	608.392	589.576	602.12
GE 3370	727.562	746.378	733.834	735.925
GE 3371	827.915	840.459	853.004	840.459
GE 3383	767.791	755.997	773.688	765.825
GE 3434	504.142	483.136	509.393	498.891
GE 3443	809.099	796.555	821.643	809.099
GE 3453	871.82	865.548	884.364	873.91
GE 3454	714.718	702.924	708.821	708.821
GE 3457	856.791	875.216	869.074	867.027
GE 3461	812.95	798.75	802.3	804.667
GE 3463	733.834	746.378	758.922	746.378
GE 3474	568	585.75	596.4	583.383
GE 3478	814.967	838.555	820.864	824.795
GE 3493	720.615	726.512	714.718	720.615
GE 3499	685.15	702.9	710	699.35
GE 3510	821.643	815.371	821.643	819.552
GE 3512	872.657	897.395	885.026	885.026
GE 3516	798.441	792.256	798.441	796.379
GE 3521	773.702	711.855	755.148	746.902
GE 3526	819.939	832.223	844.507	832.223
GE 3534	730.409	773.702	773.702	759.271
GE 3605	859.276	846.731	834.187	846.731
GE 3628	752.379	745.5	758.521	752.133
GE 3630	740.106	715.018	715.018	723.38
GE 3638	869.75	860	879	869.583
GE 3660	866.472	878.841	854.103	866.472
GE 3666	606.716	625.27	594.347	608.778
GE 3667	664.841	652.297	671.113	662.75
GE 3670	773.702	730.409	736.594	746.902
GE 3674	705	702	713	706.667
GE 3678	728	719	742	729.667
GE 3680	708.821	697.027	714.718	706.855
GE 3686	742.779	730.409	718.04	730.409
GE 3689	871.82	878.092	853.004	867.638
GE 3701	643.953	632.159	620.365	632.159
GE 3703	804.625	810.81	823.179	812.872
GE 3706	887.5	850.649	844.507	860.885
GE 3722	816.995	847.918	854.103	839.672
GE 3723	764.663	764.663	795.372	774.899
GE 3733	850.649	838.365	875.216	854.743
GE 3740	740.106	746.378	740.106	742.197
GE 3741	860.287	872.657	841.733	858.226
GE 3752	786.071	804.625	736.594	775.764
GE 3758	816.5	805.85	802.3	808.217
GE 3763	689.929	696.201	727.562	704.564
GE 3764	700.173	681.747	694.031	691.984
GE 3767	752.379	733.953	715.528	733.953
GE 3768	589.576	608.392	614.664	604.211
GE 3777	721.29	733.834	727.562	727.562
GE 3780	786.071	798.75	736.594	773.805
GE 3790	758.521	727.811	740.095	742.142
GE 3864	915.949	847.918	847.918	870.595
GE 3878	509.393	525.148	514.645	516.395
GE 3885	714.718	702.924	691.13	702.924
GE 3891	776.946	764.663	740.095	760.568
GE 3986	854.103	860.287	885.026	866.472
GE 4004	816.995	773.702	798.441	796.379
GE 4011	832.223	844.507	819.939	832.223
GE 4013	752.379	721.67	746.237	740.095
GE 4104	661.645	673.439	649.85	661.645
GE 4129	550.25	532.5	568	550.25
GE 4136	752.65	752.65	740.106	748.469
GE 4140	667.542	673.439	649.85	663.61
GE 4149	678.676	678.676	697.102	684.818
GE 4172	875.216	869.074	873.3	872.53
GE 4183	764.663	770.804	758.521	764.663
GE 4201	703.244	733.953	727.811	721.67
GE 4222	853.004	821.643	827.915	834.187
GE 4229	771.466	784.011	746.378	767.285
GE 4248	884.364	921.996	903.18	903.18
GE 4335	697.027	714.718	714.718	708.821
GE 4398	748.963	755.148	798.441	767.517
GE 4404	721.29	746.378	746.378	738.015
GE 4411	752.65	733.834	752.65	746.378
GE 4415	718.04	724.225	711.855	718.04
GE 4434	696.201	689.929	671.113	685.748
GE 4437	827.915	821.643	802.827	817.462
GE 4440	733.834	740.106	746.378	740.106
GE 4448	795.372	807.656	789.23	797.419
GE 4449	746.237	727.811	733.953	736.001
GE 4457	727.562	746.378	715.018	729.653
GE 4468	658.569	639.753	646.025	648.115
GE 4471	733.834	702.473	715.018	717.108
GE 4478	786.159	761.592	804.585	784.112
GE 4501	771.466	752.65	765.194	763.104
GE 4517	786.159	761.592	804.585	784.112
GE 4547	899.784	875.216	887.5	887.5
GE 4552	771.466	727.562	752.65	750.559
GE 4568	674.5	692.25	702.9	689.883
GE 4596	765.194	758.922	765.194	763.104
GE 4597	708.746	733.834	752.65	731.743
GE 4600	815.371	827.915	840.459	827.915
GE 4601	796.555	771.466	784.011	784.011
GE 4606	765.194	765.194	740.106	756.832
GE 4668	834.187	809.099	796.555	813.28
GE 4678	771.466	790.283	752.65	771.466
GE 4683	715.018	733.834	727.562	725.471
GE 4685	585.75	599.95	610.6	598.767
GE 4690	653.273	659.373	641.074	651.24
GE 4692	809.099	815.371	784.011	802.827
GE 4693	592.85	599.95	614.15	602.317
GE 4703	585.75	550.25	568	568
GE 4707	784.011	771.466	758.922	771.466
GE 4711	821.643	821.643	802.827	815.371
GE 4717	721.29	752.65	740.106	738.015
GE 4719	790.283	771.466	802.827	788.192
GE 4720	621.25	596.4	614.15	610.6
GE 4729	733.953	709.386	721.67	721.67
GE 4730	714.27	726.469	720.369	720.369
GE 4731	714.718	697.027	679.336	697.027
GE 4732	721.29	715.018	708.746	715.018
GE 4734	525.4	493.45	550.25	523.033
GE 4736	815.371	827.915	815.371	819.552
GE 4738	720.65	710	692.25	707.633
GE 4741	832.658	838.555	809.07	826.761
GE 4743	887.5	852	866.2	868.567
GE 4745	674.5	692.25	702.9	689.883
GE 4748	733.834	727.562	721.29	727.562
GE 4761	815.371	809.099	784.011	802.827
GE 4764	790.283	765.194	771.466	775.648
GE 4771	823	829	832	828
GE 4777	903.422	868.04	879.834	883.765
GE 4793	834.187	827.915	821.643	827.915
GE 4798	830.163	872.861	866.761	856.595
GE 4801	838.555	832.658	814.967	828.726
GE 4806	853.004	834.187	821.643	836.278
GE 4811	702.473	696.201	715.018	704.564
GE 4817	868.04	873.937	862.143	868.04
GE 4820	664.841	671.113	702.473	679.476
GE 4824	771.466	758.922	771.466	767.285
GE 4829	641.074	622.775	580.077	614.642
GE 4832	815.371	796.555	809.099	807.008
GE 4833	724.74	724.74	712.457	720.646
GE 4839	646.025	664.841	646.025	652.297
GE 4842	626.262	614.468	590.88	610.537
GE 4846	543.15	516.364	503.951	521.155
GE 4860	702.924	673.439	708.821	695.061
GE 4869	712.457	743.166	724.74	726.788
GE 4898	652.297	646.025	627.208	641.843
GE 4903	779.585	797.276	809.07	795.31
GE 4919	646.025	677.385	658.569	660.66
GE 4922	550.25	525.4	550.25	541.967
GE 4931	681.6	670.95	660.3	670.95
GE 4951	683.657	664.841	683.657	677.385
GE 4955	878.092	884.364	915.724	892.727
GE 4962	717.1	731.3	749.05	732.483
GE 4963	702.473	696.201	708.746	702.473
GE 4969	630.178	645.932	651.183	642.431
GE 4970	840.459	796.555	821.643	819.552
GE 4976	721.67	703.244	733.953	719.622
GE 4983	671.113	689.929	683.657	681.567
GE 4995	558.91	601.903	583.478	581.43
GE 4999	683.657	689.929	664.841	679.476
GE 5003	733.834	740.106	752.65	742.197
GE 5004	683.657	677.385	683.657	681.567
GE 5052	893.642	881.358	869.074	881.358
GE 5067	827.915	846.731	827.915	834.187
GE 5078	731.3	738.4	749.05	739.583
GE 5091	846.731	809.099	821.643	825.824
GE 5095	865.548	840.459	846.731	850.913
GE 5105	700.173	687.889	718.599	702.22
GE 5112	827.915	827.915	796.555	817.462
GE 5116	585.75	550.25	568	568
GE 5117	783.088	783.088	770.804	778.994
GE 5118	661.645	679.336	685.233	675.404
GE 5123	694.031	681.747	712.457	696.078
GE 5134	671.113	702.473	689.929	687.839
GE 5140	796.555	784.011	790.283	790.283
GE 5146	859.276	865.548	834.187	853.004
GE 5148	758.922	746.378	765.194	756.832
GE 5166	771.466	752.65	765.194	763.104
GE 5175	715.018	746.378	746.378	735.925
GE 5192	790.283	790.283	771.466	784.011
GE 5194	651.038	657.18	632.612	646.943
GE 5198	679.336	667.542	697.027	681.301
GE 5199	683.657	689.929	677.385	683.657
GE 5209	790.283	777.739	758.922	775.648
GE 5230	740.106	740.106	721.29	733.834
GE 5237	776.946	758.521	776.946	770.804
GE 5241	777.739	771.466	752.65	767.285
GE 5252	841.436	823.01	792.301	818.916
GE 5257	777.739	771.466	752.65	767.285
GE 5421	640.68	614.423	651.183	635.429
GE 5771	703.698	677.441	682.692	687.944
GE 6150	640.68	630.178	624.926	631.928
GE 6336	614.423	588.166	609.172	603.92
GE 6370	639	645.798	617.7	634.166
GE 6400	631.9	610.6	639	627.167
GE 6526	588.166	572.411	546.154	568.91
GE 6595	683.771	695.971	720.369	700.037
GE 6998	589.3	615.292	596.4	600.331
1264-A	714.27	702.07	665.473	693.938
1265-B	744.768	738.668	756.967	746.801
554-B	666.938	651.183	630.178	649.433
Bairabi	549.579	543.479	549.579	547.546
Chilika	817.964	842.363	848.462	836.263
GPU-66	622.775	671.572	634.974	643.107
GPU-28	788.1	788.1	805.85	794.017
GPU-67	640.673	592.862	658.603	630.713
GPU-26	787.466	769.167	756.967	771.2
GPU-48	756.967	763.067	756.967	759.001
GN-5	598.376	610.576	604.476	604.476
HPB-7-6	573.978	610.576	573.978	586.177
Hybrid-G	567.878	598.376	549.579	571.944
INDAF-15	634.974	647.174	653.273	645.14
INDAF-9	519.896	498.891	514.645	511.144
Kempu Ragi	634.974	622.775	610.576	622.775
KJNS -52	811.864	854.562	836.263	834.23
KMR-316	622.775	610.576	573.978	602.443
KOPN-330	586.177	537.38	573.978	565.845
L-5	504.142	493.639	519.896	505.893
ML-365	650.009	631.455	643.824	641.762
PES-110	628.875	665.473	622.775	639.041
Poorna	628.875	641.074	653.273	641.074
VL-352	616.675	610.576	604.476	610.576
VL-315	628.875	677.672	671.572	659.373
Sharada	577.663	561.908	598.669	579.413
Sunamani	830.163	817.964	811.864	819.997
VL-146	567.878	531.28	561.778	553.645
PR-202	726.469	732.569	714.27	724.436
RAU-8	575.1	578.65	617.7	590.483
VR-708	811.864	769.167	781.366	787.466
VL-347	792	786	784	787.333
			Average	737.954
			Minimum	488.582
			Maximum	950.996

## Sheet: GPA_2016
Grain phytic acid (GPA) content 275 finger millet accessions during production season 2016
	grain phytic acid (mg/100g)
Accession No.	R1	R2	R3	Mean
GE 12	606.299	631.747	606.299	614.782
GE 69	669.919	708.091	669.919	682.643
GE 70	583.931	540.027	540.027	554.661
GE 86	828.542	822.27	878.719	843.177
GE 91	802.037	849.848	861.801	837.896
GE 104	615.292	646.652	671.74	644.561
GE 106	580.909	539.074	562.98	560.988
GE 113	879.866	867.142	860.78	869.262
GE 125	703.101	659.196	678.012	680.103
GE 127	721.917	696.829	690.557	703.101
GE 128	558.843	540.027	565.115	554.661
GE 144	529.955	491.783	542.679	521.473
GE 149	690.14	640.49	677.727	669.452
GE 199	571.387	546.299	590.203	569.296
GE 202	539.074	539.074	515.168	531.105
GE 225	562.98	551.027	545.051	553.019
GE 255	639.504	626.915	595.443	620.621
GE 290	545.051	551.027	545.051	547.043
GE 292	527.121	509.192	551.027	529.113
GE 358	809.726	803.454	815.998	809.726
GE 384	523.593	510.869	517.231	517.231
GE 388	502.394	489.85	471.034	487.759
GE 404	561.765	587.213	580.851	576.61
GE 436	514.938	508.666	514.938	512.847
GE 468	565.115	590.203	565.115	573.478
GE 469	739.504	796.152	783.564	773.073
GE 482	640.38	678.012	640.38	652.924
GE 489	718.367	676.532	658.603	684.501
GE 492	615.292	596.475	609.019	606.929
GE 595	602.747	596.475	615.292	604.838
GE 597	494.734	482.145	456.968	477.949
GE 608	563.972	557.677	589.149	570.266
GE 616	696.829	646.652	721.917	688.466
GE 665	558.843	552.571	558.843	556.752
GE 730	571.387	571.387	634.108	592.294
GE 731	646.696	646.696	640.49	644.627
GE 736	706.414	736.296	712.391	718.367
GE 751	634.108	671.74	646.652	650.833
GE 763	813.99	790.084	796.061	800.045
GE 772	652.902	652.902	665.315	657.04
GE 774	696.152	652.092	639.504	662.583
GE 778	790.084	772.155	778.131	780.123
GE 794	639.504	733.918	696.152	689.858
GE 805	547.395	528.776	534.983	537.051
GE 808	552.571	596.475	602.747	583.931
GE 824	609.019	596.475	596.475	600.657
GE 832	703.101	709.373	703.101	705.191
GE 834	740.213	727.624	733.918	733.918
GE 845	571.387	565.115	558.843	565.115
GE 902	727.624	771.684	759.096	752.801
GE 909	604.815	646.65	604.815	618.76
GE 942	758.987	765.349	720.815	748.384
GE 987	678.012	652.924	696.829	675.922
GE 995	801.853	752.203	764.615	772.89
GE 996	652.924	646.652	665.468	655.015
GE 997	778.131	784.108	784.108	782.116
GE 1004	897.571	878.688	884.982	887.08
GE 1013	670.975	670.975	652.092	664.681
GE 1014	683.564	683.564	702.447	689.858
GE 1026	503.215	491.263	497.239	497.239
GE 1033	533.098	521.145	515.168	523.137
GE 1034	576.56	576.56	582.855	578.658
GE 1052	701.729	612.661	650.833	655.075
GE 1059	677.27	664.681	708.741	683.564
GE 1071	764.615	801.853	777.028	781.166
GE 1077	626.915	639.504	595.443	620.621
GE 1090	646.652	609.019	621.564	625.745
GE 1093	682.508	694.461	718.367	698.446
GE 1102	621.564	577.659	602.747	600.657
GE 1126	597.045	553.601	584.633	578.427
GE 1172	771.684	727.624	727.624	742.311
GE 1200	627.836	678.012	690.557	665.468
GE 1234	777.979	733.918	746.507	752.801
GE 1235	734.461	759.549	759.549	751.187
GE 1240	658.603	670.556	682.508	670.556
GE 1282	754.226	682.508	706.414	714.383
GE 1286	678.012	621.564	646.652	648.743
GE 1298	753.277	715.645	734.461	734.461
GE 1300	528.776	534.983	522.57	528.776
GE 1309	584.633	528.776	578.427	563.945
GE 1322	582.855	563.972	601.738	582.855
GE 1332	733.584	721.171	690.14	714.965
GE 1338	598.838	568.956	580.909	582.901
GE 1354	682.643	739.901	695.367	705.971
GE 1356	669.919	638.109	638.109	648.713
GE 1360	677.27	652.092	639.504	656.288
GE 1366	778.366	784.638	778.366	780.456
GE 1376	727.624	727.624	759.096	738.115
GE 1377	670.975	645.798	664.681	660.485
GE 1380	671.74	690.557	671.74	678.012
GE 1381	626.915	626.915	633.209	629.013
GE 1399	602.747	571.387	596.475	590.203
GE 1417	615.292	596.475	596.475	602.747
GE 1423	572.22	547.395	597.045	572.22
GE 1424	683.934	733.584	714.965	710.828
GE 1437	545.089	532.5	538.794	538.794
GE 1483	620.621	570.266	589.149	593.345
GE 1486	664.681	620.621	563.972	616.424
GE 1531	715.035	677.27	658.387	683.564
GE 1537	670.975	652.092	670.975	664.681
GE 1557	590.839	566.014	584.633	580.495
GE 1559	640.38	678.012	652.924	657.105
GE 1596	709.373	703.101	728.189	713.554
GE 1606	734.697	722.744	728.721	728.721
GE 1640	566.014	553.601	559.808	559.808
GE 1641	690.14	677.727	702.552	690.14
GE 1662	742.273	724.343	730.32	732.312
GE 1681	646.652	715.645	696.829	686.375
GE 1684	645.798	683.564	658.387	662.583
GE 1779	733.918	777.979	771.684	761.194
GE 1853	614.326	570.266	582.855	589.149
GE 1855	640.38	609.019	652.924	634.108
GE 1893	733.918	759.096	683.564	725.526
GE 1899	819.966	808.013	808.013	811.998
GE 1914	597.045	615.664	621.871	611.527
GE 1936	715.035	740.213	696.152	717.134
GE 1944	614.326	626.915	626.915	622.719
GE 2002	601.738	658.387	645.798	635.307
GE 2037	689.858	702.447	683.564	691.956
GE 2056	580.909	568.956	580.909	576.925
GE 2063	702.447	670.975	683.564	685.662
GE 2069	646.652	602.747	652.924	634.108
GE 2073	728.189	734.461	740.733	734.461
GE 2075	696.829	652.924	696.829	682.194
GE 2078	572.22	609.458	634.283	605.321
GE 2127	639.504	626.915	626.915	631.111
GE 2136	634.108	659.196	577.659	623.654
GE 2154	652.902	615.664	597.045	621.871
GE 2262	678.012	646.652	652.924	659.196
GE 2268	695.367	701.729	708.091	701.729
GE 2275	746.507	733.918	708.741	729.722
GE 2329	748.249	712.391	712.391	724.343
GE 2358	580.909	557.003	562.98	566.964
GE 2398	752.203	745.997	764.615	754.272
GE 2439	602.747	583.931	627.836	604.838
GE 2447	626.915	670.975	645.798	647.896
GE 2486	658.387	664.681	664.681	662.583
GE 2572	765.822	790.91	803.454	786.729
GE 2619	684.115	665.625	684.115	677.951
GE 2624	595.443	576.56	557.677	576.56
GE 2628	590.839	634.283	603.252	609.458
GE 2634	590.839	572.22	603.252	588.77
GE 2650	678.012	621.564	652.924	650.833
GE 2664	652.924	640.38	652.924	648.743
GE 2674	708.759	683.934	745.997	712.896
GE 2693	784.273	733.918	752.801	756.998
GE 2707	633.209	639.504	620.621	631.111
GE 2735	746.507	765.39	721.33	744.409
GE 2770	639.504	664.681	633.209	645.798
GE 2811	612.661	599.937	599.937	604.179
GE 2819	759.096	771.684	771.684	767.488
GE 2842	633.209	620.621	658.387	637.405
GE 2866	609.458	634.283	597.045	613.596
GE 2882	696.346	683.934	739.79	706.69
GE 2888	708.741	702.447	733.918	715.035
GE 2911	626.915	645.798	582.855	618.522
GE 2940	677.27	677.27	664.681	673.073
GE 2948	566.014	553.601	534.983	551.533
GE 2999	708.741	696.152	639.504	681.466
GE 3000	647.875	640.972	652.092	646.98
GE 3067	720.815	689.005	708.091	705.971
GE 3091	665.468	671.74	665.468	667.559
GE 3094	727.624	727.624	702.447	719.232
GE 3096	609.019	609.019	665.468	627.836
GE 3099	718.367	718.367	742.273	726.336
GE 3140	620.621	620.621	620.621	620.621
GE 3147	695.367	650.833	727.177	691.126
GE 3179	715.645	728.189	753.277	732.37
GE 3197	595.443	608.032	614.326	605.934
GE 3235	689.858	677.27	702.447	689.858
GE 3265	622.744	616.768	634.697	624.736
GE 3294	489.85	483.578	483.578	485.668
GE 3314	752.203	770.822	733.584	752.203
GE 3322	678.012	652.924	665.468	665.468
GE 3353	665.468	690.557	703.101	686.375
GE 3363	730.32	718.367	700.438	716.375
GE 3369	683.934	714.965	714.965	704.621
GE 3443	721.33	677.27	670.975	689.858
GE 3454	709.373	740.733	734.461	728.189
GE 3461	733.584	752.203	764.615	750.134
GE 3463	608.032	639.504	626.915	624.817
GE 3474	586.886	557.003	570.749	571.546
GE 3499	663.557	708.091	657.195	676.281
GE 3510	772.094	728.189	753.277	751.187
GE 3516	645.798	639.504	645.798	643.7
GE 3630	683.564	733.918	689.858	702.447
GE 3638	859.805	834.628	859.805	851.413
GE 3666	558.843	565.115	590.203	571.387
GE 3689	815.035	777.27	758.387	783.564
GE 3703	845.297	795.647	808.059	816.334
GE 3722	671.74	678.012	671.74	673.831
GE 3752	677.727	702.552	683.934	688.071
GE 3758	639.504	696.152	683.564	673.073
GE 3764	658.387	683.564	715.035	685.662
GE 3767	764.236	770.399	770.399	768.345
GE 4129	578.427	584.633	590.839	584.633
GE 4136	625.385	657.195	657.195	646.592
GE 4149	659.108	603.252	634.283	632.214
GE 4172	796.061	766.178	790.084	784.108
GE 4222	683.564	702.447	715.035	700.349
GE 4248	841.694	828.97	803.522	824.728
GE 4398	765.822	721.917	715.645	734.461
GE 4404	577.659	609.019	577.659	588.112
GE 4434	670.975	670.975	652.092	664.681
GE 4440	771.684	809.45	803.156	794.764
GE 4448	706.414	652.626	688.485	682.508
GE 4468	609.458	590.839	646.696	615.664
GE 4517	645.798	689.858	658.387	664.681
GE 4547	809.45	765.39	784.273	786.371
GE 4568	555.403	580.851	580.851	572.369
GE 4596	589.149	570.266	570.266	576.56
GE 4597	557.677	538.794	582.855	559.775
GE 4678	633.209	645.798	664.681	647.896
GE 4683	571.387	590.203	627.836	596.475
GE 4685	552.571	546.299	527.482	542.117
GE 4690	609.458	597.045	578.427	594.977
GE 4693	614.326	563.972	576.56	584.953
GE 4703	526.206	526.206	526.206	526.206
GE 4707	664.681	715.035	696.152	691.956
GE 4719	727.378	721.171	727.378	725.309
GE 4720	541.189	547.395	534.983	541.189
GE 4729	684.284	665.468	684.284	678.012
GE 4731	715.035	733.918	715.035	721.33
GE 4732	683.934	671.521	683.934	679.796
GE 4738	603.252	609.458	628.077	613.596
GE 4741	777.27	739.504	726.915	747.896
GE 4745	640.49	628.077	628.077	632.214
GE 4748	596.475	640.38	621.564	619.473
GE 4761	639.504	658.387	670.975	656.288
GE 4777	878.719	859.903	847.359	861.994
GE 4832	740.733	740.733	747.005	742.824
GE 4833	777.028	752.203	733.584	754.272
GE 4839	765.39	752.801	765.39	761.194
GE 4846	572.22	516.364	503.951	530.845
GE 4903	765.822	690.557	740.733	732.37
GE 4922	491.538	522.57	466.713	493.607
GE 4951	646.652	715.645	740.733	701.01
GE 4962	601.738	557.677	551.383	570.266
GE 4963	694.461	634.697	628.721	652.626
GE 4976	558.843	533.754	533.754	542.117
GE 4983	671.521	671.521	690.14	677.727
GE 5003	665.468	678.012	652.924	665.468
GE 5004	702.447	696.152	664.681	687.76
GE 5052	740.733	772.094	734.461	749.096
GE 5116	570.266	545.089	538.794	551.383
GE 5118	652.092	633.209	652.092	645.798
GE 5134	578.427	634.283	621.871	611.527
GE 5140	752.801	752.801	727.624	744.409
GE 5175	696.829	646.652	703.101	682.194
GE 5209	695.367	714.453	676.281	695.367
GE 5237	721.171	702.552	683.934	702.552
GE 5241	754.226	766.178	748.249	756.218
GE 5252	695.367	695.367	708.091	699.609
GE 6150	614.326	626.915	601.738	614.326
GE 6336	633.209	626.915	620.621	626.915
GE 6370	670.975	645.798	608.032	641.602
GE 6595	652.902	683.934	640.49	659.108
GE 6998	627.836	615.292	665.468	636.198
1264-A	622.744	551.027	622.744	598.838
1265-B	751.91	807.378	795.052	784.78
554-B	521.145	568.956	568.956	553.019
GPU-28	658.603	640.673	586.886	628.721
GPU-66	745.747	739.583	751.91	745.747
GPU-67	640.673	592.862	658.603	630.713
Kempu Ragi	586.886	580.909	592.862	586.886
KMR-316	545.051	527.121	533.098	535.09
KOPN-330	551.027	574.933	592.862	572.941
L-5	479.31	503.215	497.239	493.255
PES-110	551.027	574.933	580.909	568.956
Poorna	628.721	658.603	640.673	642.666
Sharada	586.886	646.65	634.697	622.744
VL-146	609.458	584.633	590.839	594.977
PR-202	736.296	688.485	712.391	712.391
RAU-8	503.215	568.956	521.145	531.105
VR-708	627.836	621.564	684.284	644.561
			Average	657.972
			Minimum	477.949
			Maximum	887.08
